# Supplementary material for: Superhydrophobic Coating Based on Porous Aluminum Oxide Modified by Polydimethylsiloxane (PDMS)
Source: Materials (Basel). 2022 Jan 28;15(3):1042. doi: 10.3390/ma15031042 (PMC8840686; doi:10.3390/ma15031042)
Supplement: Supplementary file 1 [file materials-15-01042-s001.zip]

Archive with 1 entries (1 files):
- materials-1559136-supplementary.pdf
